# Supplementary material for: The olfactory receptor SNIF-1 mediates foraging for leucine-enriched diets in C. elegans
Source: eLife. 2026 Apr 24;13:RP101936. doi: 10.7554/eLife.101936 (PMC13108967; doi:10.7554/eLife.101936)
Supplement: Source code 1. [file elife-101936-code1.zip › eLife-VOR-RA-2024-101936/Supplementary File 6.m]

clc; clear all; close all;
%% location C:\';
loc = [''];
border = 110;
IMthresh = 1.020; % 1.0-1.1

%% Video export location
v = VideoReader(loc);
NumberFrame = v.NumFrames;

newFileLoc = strcat(loc(1:end-4),'_tracking.avi');
newFileLoc2 = strcat(loc(1:end-4),'_CropVideo.avi');
v2 = VideoWriter(newFileLoc,'Motion JPEG AVI');
v3 = VideoWriter(newFileLoc2,'Motion JPEG AVI');
v2.Quality = 95;
v3.Quality = 95;
open(v2);
open(v3);

for i = 1:NumberFrame

    %% read frames
    frame = read(v,i);
    currentimage = im2double(rgb2gray(frame));
    if i == 1
        %% crop extra part
        [l,B] = size(currentimage);
        %         currentimage = imcrop(currentimage,[1,40,B,1-40]);
        im56 = imbinarize(currentimage,0.09); % chage here if not working
        im56_BW = bwareaopen(im56,500);
        im56_BW_fil = imfill(im56_BW,'holes');
        % big blob identification
        [labeledImage, numberOfBlobs] = bwlabel(im56_BW_fil);
        blobMeasurements = regionprops(labeledImage, 'area');
        % Get all the areas
        allAreas = [blobMeasurements.Area];
        [sortedAreas, sortIndexes] = sort(allAreas, 'descend');
        biggestBlob = ismember(labeledImage, sortIndexes(1:1));
        % Convert from integer labeled image into binary (logical) image.
        binaryImage = biggestBlob > 0;
        stats = regionprops(binaryImage,'Centroid','MajorAxisLength','MinorAxisLength');
        centers = stats.Centroid;
        Center_X = floor(centers(1));
        Center_y = round(centers(2));
        radii = round((stats.MajorAxisLength+stats.MinorAxisLength)*0.25)- border;
        theta = linspace(0, 2*pi, round(4*pi*radii)); % Define angles
        % Get x and y vectors for each point along the circumference.
        x = radii * cos(theta) + Center_X;
        y = radii * sin(theta) + Center_y;
        myImage = zeros(size(currentimage));
        for k = 1:length(x)
            row = round(y(k));
            col = round(x(k));
            myImage(row, col) = 1;
        end
        myImage_BW_fil = imfill(myImage,'holes');
    end

    Final_image = currentimage.*myImage_BW_fil;
    I = imcrop(Final_image,[Center_X-radii,Center_y-radii,radii*2,radii*2]);

    %% noise reduction
    se = strel('disk',10);
    Io = imopen(I,se);
    Ie = imerode(I,se);
    Iobr = imreconstruct(Ie,I);
    Ioc = imclose(Io,se);
    Iobrd = imdilate(Iobr,se);
    Iobrcbr = imreconstruct(imcomplement(Iobrd),imcomplement(Iobr));
    I45 = I + Iobrcbr;
    fgm = I45>IMthresh;
    fgm3 = im2double(bwareaopen(fgm,5));
    writeVideo(v2,fgm3);
    writeVideo(v3,I)
%         imshow(fgm3,[]);
%         pause(0.1);
end
close(v2);
close(v3);
