# Supplementary material for: The olfactory receptor SNIF-1 mediates foraging for leucine-enriched diets in C. elegans
Source: eLife. 2026 Apr 24;13:RP101936. doi: 10.7554/eLife.101936 (PMC13108967; doi:10.7554/eLife.101936)
Supplement: Source code 2. [file elife-101936-code2.zip]

Archive with 1 entries (1 files):
- eLife-VOR-RA-2024-101936/Supplementary File 7.m
