# Supplementary material for: The olfactory receptor SNIF-1 mediates foraging for leucine-enriched diets in C. elegans
Source: eLife. 2026 Apr 24;13:RP101936. doi: 10.7554/eLife.101936 (PMC13108967; doi:10.7554/eLife.101936)
Supplement: Source code 2. [file elife-101936-code2.zip › eLife-VOR-RA-2024-101936/Supplementary File 7.m]

clc; clear all; close all;

%% Location
fb = ''; % Folder location
fileNames = {''}; % List of Excel file names
Tremove = []; % To remove specific tracks if needed

%% Conversion factor from pixels to millimeters
pixel_to_mm = 0.1; % Example conversion factor (1 pixel = 0.1 mm)
turn_angle_threshold = 120; % Angle threshold to consider a turn (in degrees)

%% Define observation area boundaries (example values, adjust based on actual data)
x_min = 0;
x_max = 1000;
y_min = 0;
y_max = 1000;
boundary_threshold = 5; % Distance in pixels from the boundary to consider as peripheral

%% Initialize variables to store cumulative total distance traveled, turns, total MSD, and average velocity
cumulative_distances = zeros(length(fileNames), 1);
turn_frequencies = zeros(length(fileNames), 1);
total_msds = zeros(length(fileNames), 1);
average_velocities = zeros(length(fileNames), 1);
turns_per_minute = cell(length(fileNames), 1);
output_data = [];

%% Loop through each file
for fileIdx = 1:length(fileNames)
    temp = strcat(fb, fileNames{fileIdx}); % Current file name
    ty = xlsread(temp);
    
    %% Import data and preprocess
    nert = [ty(:,1), ty(:,2), ty(:,4), ty(:,5)]; % Extracting track ID, timestamp, x position, and y position
    sort90 = sortrows(nert, [1, 2]); % Sort by track ID and then by timestamp
    ind = ~isnan(sort90(:,1));
    sort90 = sort90(ind,:);
    N = unique(sort90(:,1));
    tracks = sort90(:,1);
    tempp_loc = false(size(tracks));
    for jko = 1:length(tracks)
        tempp_loc(jko) = isempty(find(tracks(jko) == Tremove', 1));
    end
    tracks(~tempp_loc') = [];

    %% Calculate total distance traveled, turns, total MSD, and average velocity over time
    max_time = max(sort90(:,2));
    total_distance_traveled = zeros(max_time + 1, 1); % +1 to handle zero-based indexing
    turns_per_min = zeros(floor(max_time / 60) + 1, 1); % Initialize turns per minute array
    total_turns = 0;
    total_msd = 0;
    total_velocity = 0;
    total_segments = 0;

    for jk = 1:length(N)
        if isempty(find(N(jk) == Tremove', 1))
            temp = sort90(sort90(:,1) == N(jk), :);
            if length(temp(:,1)) < 15
                continue; % Skip this track if it is shorter than ten frames
            end
            X_cordinate = temp(:,3);
            Y_cordinate = temp(:,4);
            timestamps = temp(:,2);

            % Check for peripheral tracks
            if any(X_cordinate < x_min + boundary_threshold | X_cordinate > x_max - boundary_threshold | ...
                   Y_cordinate < y_min + boundary_threshold | Y_cordinate > y_max - boundary_threshold)
                continue; % Skip this track if any part of it is at the periphery
            end

            % Calculate distances and velocities
            distance_track = sqrt(diff(X_cordinate).^2 + diff(Y_cordinate).^2) * pixel_to_mm; % Convert to mm
            velocity_track = distance_track ./ diff(timestamps); % Velocity in mm/s

            total_velocity = total_velocity + sum(velocity_track);
            total_segments = total_segments + length(velocity_track);

            % Calculate total distance traveled
            for i = 2:length(timestamps)
                total_distance_traveled(timestamps(i) + 1) = total_distance_traveled(timestamps(i) + 1) + distance_track(i-1);
            end

            % Calculate MSD
            displacements = (X_cordinate - X_cordinate(1)).^2 + (Y_cordinate - Y_cordinate(1)).^2;
            msd_track = sum(displacements);
            total_msd = total_msd + msd_track;

            % Calculate turns
            for i = 2:length(X_cordinate)-1
                v1 = [X_cordinate(i) - X_cordinate(i-1), Y_cordinate(i) - Y_cordinate(i-1)];
                v2 = [X_cordinate(i+1) - X_cordinate(i), Y_cordinate(i+1) - Y_cordinate(i)];
                angle = acosd(dot(v1, v2) / (norm(v1) * norm(v2)));
                if angle > turn_angle_threshold
                    total_turns = total_turns + 1;
                    minute_index = floor(timestamps(i) / 60) + 1;
                    turns_per_min(minute_index) = turns_per_min(minute_index) + 1;
                end
            end
        end
    end

    %% Create time vector
    time_vector = (0:max_time)'; % Adjust for zero-based indexing

    %% Plot total distance traveled over time for this file
    figure;
    plot(time_vector, cumsum(total_distance_traveled), '-');
    xlabel('Time (s)');
    ylabel('Total Distance Traveled (mm)');
    title(['Total Distance Traveled vs. Time for ', fileNames{fileIdx}]);
    grid on;

    %% Plot number of turns per minute for this file
    figure;
    plot(0:length(turns_per_min)-1, turns_per_min, '-');
    xlabel('Time (min)');
    ylabel('Number of Turns per Minute');
    title(['Number of Turns per Minute for ', fileNames{fileIdx}]);
    grid on;

    %% Store cumulative total distance traveled, turn frequency, total MSD, and average velocity for this file
    cumulative_distances(fileIdx) = sum(total_distance_traveled);
    turn_frequencies(fileIdx) = total_turns;
    total_msds(fileIdx) = total_msd;
    average_velocities(fileIdx) = total_velocity / total_segments;
    turns_per_minute{fileIdx} = turns_per_min;
    output_data = [output_data; {fileNames{fileIdx}, cumulative_distances(fileIdx), turn_frequencies(fileIdx), total_msds(fileIdx), average_velocities(fileIdx), turns_per_minute{fileIdx}}];
end

%% Write cumulative total distance traveled, turn frequencies, total MSD, and average velocities for each file to a new Excel file
output_table = cell2table(output_data, 'VariableNames', {'FileName', 'CumulativeDistance_mm', 'TurnFrequency', 'TotalMSD', 'AverageVelocity', 'TurnsPerMinute'});
output_excel = strcat(fb, '\cumulative_distances_turns_msds_velocities.xlsx');
writetable(output_table, output_excel);

disp('Cumulative distances, turn frequencies, total MSDs, and average velocities saved to Excel file.');
